# Supplementary material for: One Hundred Candidate Genes and Their Roles in Drought and Salt Tolerance in Wheat
Source: Int J Mol Sci. 2021 Jun 15;22(12):6378. doi: 10.3390/ijms22126378 (PMC8232269; doi:10.3390/ijms22126378)
Supplement: Supplementary file 1 [file ijms-22-06378-s001.zip]

Archive with 1 entries (1 files):
- ijms-1214721-supplementary.xlsx
