# Supplementary material for: One Hundred Candidate Genes and Their Roles in Drought and Salt Tolerance in Wheat
Source: Int J Mol Sci. 2021 Jun 15;22(12):6378. doi: 10.3390/ijms22126378 (PMC8232269; doi:10.3390/ijms22126378)
Supplement: Supplementary file 1 [file ijms-22-06378-s001.zip › ijms-1214721-supplementary.xlsx]

## Sheet: Table1
Table S1. Genes involved in osmotic adjustment.
References	Gene	Accession Nr.	bp	Annotation	Function	Primers (5'-3')
[104]	TaNCED1	JQ772528	1848	9-cis-epoxycarotenoid dioxygenase	ABA Biosynthesis	F: ATGCAGACTCTGTCGGCGCAGCC R: TTAGTGCTGGGCGTCGAGGTCG
[110-112]	TaPLC1	HM754654.1	1876	Phosphoinositide-specific phospholipases C	Signaling	F: CGTGCTCCTATCAACAAAGCC R: CTGTTCGTCCTCATCGTCGT
[113]	TaAOC1	KF573524.1	720	Allene Oxide Cyclase	Signaling & kinase	F: CGTCTTCGAGGGCGTCTACG R: GCAGGTCGGGGATGCCCTTGA
[115]	TaCab1	GU984048.1	929	Calcium binding protein	Calcium binding protein	F: ATGGCCGGTCATCGACAATC R: CTTCTTCGGGACGAACCTTTC
[116]	TaCRT	EF452301.1	1446	Calreticulin protein	Calcium binding protein	F: ACCACCACTTCCTCGTCTC R: TTCCCTCACACGAGACAAG
[116,117]	TaCRT1	HM037186.1	1657	Calreticulin protein	Calcium binding protein	F: TCTGATGACGAGAAGCACGATGAGC R: GAGACAACTAATAAATCCTGGCAGCGG
[118]	W55a	DQ343300.1	1635	serine-threonine protein kinase	Signaling & kinase	F: TCATATCGGTCTTCTCACTGTGCTG R: GAACCACTCATGAGCGTCACAAC
[119]	TaSnRK2.4	GQ384359.1	1355	SNF1-type serine-threonine protein kinase Dehydration-responsive protein kinase	Signaling & kinase	F: GGTTCATGCAAGCGGAGAGC R: AACCAAAACCAAACAGAAGCAAA
[120]	TaSnRK2.8	MF351624.1	2984	Sucrose non-fermenting1-related protein kinase 2	Signaling & kinase	F: CGGGGAGAAGATAGACGAGAATG R: CTCAAAAAGCTCACCACCAGATG
[121]	TaSK5	AB281487.1	1819	GSK3/shaggy-like kinase	Signaling & kinase	F: CGGGGAGAAGATAGACGAGAATG R: ACATTCATACTTCTCTAGAACAT
[122]	TaGSK1	AF525086.1	1573	glycogen synthase kinase–shaggy kinase	Signaling & kinase	F: CGTCTAGAGTTGGTGTGGTGCGTCCTTCC R: CGCCCGGGGGGGGCCTCGATCCATGAAC
[123]	TaER-B1	JQ599261.2	7794	Serine/ threonine kinase	Signaling & kinase	F: AAGCACCTTGAAACCTTGATA R: ATGCCAAAGTCCGTAAGGTG
[124]	TaABC1	HM773264.1	1628	ABC1 kinase	Signaling & kinase	F: GTTATGGTGCCTCGTGTGATTCC R: GGCCATAAGCAAGTGTAAGATCCG
[126]	TaDREB6	AY781361.1	1525	DREB transcription factor	Transcriptional Regulation	F: CGGCTGTGGCTTGGTTCATTC R: CAGTTGCCCCATTAGACATC
[127]	TaDREB1	AF303376.1	1292	DREB Transcription factor	Transcriptional Regulation	F: ATGGAGACCGGGGGTAGC R: CTAATATGAGAAAAGACTAAAC
[128]	WDREB2 β	AB193608	1456	DREB transcription factor	Transcriptional Regulation	F: TCCGCCGATGCTAAGTG R: CGGGATCCCCGACCAAACACCATAGACA
[131]	Wlip19a	AB334126	885	b-ZIP type transcription factor	Transcriptional Regulation	F: CAACATCGACGGCGGCAG R: GGCTCAGAACTGGAACGCGTC
[130]	Wabi5-1	AB362818.1	1232	(AREB) - bZIP transcription factor	transcriptional regulator of the Cor/Lea genes	F: CACCCTCAGCGCCAAGAC R: CTCCCATACCAACTGCCCTC
[131]	TaOBF1b	AB334130.1	781	Basic region/leucine zipper protein	Transcriptional Regulation	F: GCAGTAGTAATTTCGGTGCC R: CACTCCTCCTGGATGTCCAT
[131]	TaOBF1a	AB334129	785	Basic region/leucine zipper protein	Transcriptional Regulation	F: AAAATCCGCCGTCGCTAG R: TGGCAGCGGAATCAC
[131]	TaOBF1d	AB334131	771	Basic region/leucine zipper protein	Transcriptional Regulation	F: CAAATCCGCCGTCGCTAG R: TTGCACCGGAATCACTACTACC
[132]	TaABL1	BJ267580		(AREB) - bZIP transcription factor	Transcriptional Regulation	F: GGTGAATCCTCTGTCCTTGGC R: GTTGGACATGACCGGCCTC
[133]	TaMYB19	JF951903.1	744	MYB Transcription factor	Transcriptional Regulation	F: GCCGCACTGCTCTGCTCTA R: CCTAGCCGTCCTGTCTCGTC
[136]	TaMYB1	DQ353858.1	1187	MYB Transcription factor	Transcriptional Regulation	F: TCCGCCGATGCTAAGTG R: CGTTCTCTTTTCTTTCCATTTC
[137]	TaMYB33	JN584645.1	1040	MYB Transcription factor	Transcriptional Regulation	F: GTCGTCCGCCACAGATTACTC R: CGAACGATTATTGTTCCCTTCAC
[138]	TaMYB73	JN969051.1	1200	MYB Transcription factor	Transcriptional Regulation	F: TCCAGATTGACGACAGCTTCTGGT R: TTGCTCGACGACGGCGATAAACTA
[136]	TaMYB 32	JF951915.1	735	MYB Transcription factor	Transcriptional regulation	F: TGAGATGGACTTCTGGGTCAC R: GGTATTATCAGGCTTTCAGTCC
[136]	TaMYB 57	JF951940.1	762	MYB Transcription factor	Transcriptional regulation	F: CGAGGCAACACCAAAGC R: TCACAAATCAGAGCCGAGA
[136]	TaMYB29	JF951912.1	786	MYB Transcription factor	Transcriptional Regulation	F: ACACGCACATCAGGAGGAA R: GGGTTGCTACGGTGATGGT
[136]	TaMYB34	JF951917.1	1659	MYB Transcription factor	Transcriptional Regulation	F: CCGTGAGGAGTTCAAGTTC R: GGGAGCAGCATACTCATTC
[135]	TaMYBsdu1	BT008981.2	1199	MYB Transcription factor	up-regulated under salt and drought stresses	F: CAGTTCGATCTCCCGTTCTC R: ATCATGCATTTCTTCCGAGTTC
[136]	TaMYB72	JF951955.1	1068	MYB Transcription factor	Transcriptional Regulation	F: CGACGTGTGCTCCATCAA R: CGGTGCCATCTGGAGTAG
[134]	TaMYB56-B	JF951939.2	771	MYB Transcription factor	Transcriptional Regulation	F: ATCTTCCGTGTTCACATCTCC R: GAACCACGCCAGCTTCA
[139]	TabHLH39	KX085422.1	1972	MYC(bHLH) Transcription factor	Transcriptional Regulation	F: GCATGAGCCAATTCGTGCCAGAT R: TCATCTTTTGTTTGGGTGTATC
[141]	TaWRKY19	EU665430.1	1407	WRKY Transcription factor	Transcriptional regulation	F: ATGTAGAGCACTCTGCAGATGGACG R: CCGGAGTAATTGCAGAAGTTGCAGC
[141]	TaWRKY2	EU665425.1	1407	WRKY Transcription factor	Transcriptional Regulation	F: TCGATCGCCATGTCCTCCTC R: AGCGACTCGACGAACATGTCG
[144]	TaWRKY13	EU665426.1	669	WRKY Transcription factor	Transcriptional Regulation	F: TTCTCCGACCGACCCACCTCCATG R: CAGCAGCGGCAGTAATCTCTC
[145]	TaWRKY80	JX679079.1	1619	WRKY Transcription factor	Transcriptional Regulation	F: ACTAAAGGGAACAAAAGCTGGAG R: CTTAGGGAATTTTGCCACACTCTTTG
[143]	TaWRKY44	KR827395.1	1113	WRKY Transcription factor	Transcriptional Regulation	F: CCAACGGCGGTGATAACTACAT R: GCTACTGGATGCTGCCTTCTG
[142]	TaWRKY10	HQ700327.1	669	WRKY Transcription factor	Transcriptional Regulation	F: TGTACAATTTCGAAGCCGGT R: CATGTTCATCGTCTCGCCT
[147]	TaNAC2	AY625683.1	1450	NAC Transcription factor	Transcriptional Regulation	F: ATCGGCAGCGGAGCGATT R: AGGGGTCGAAGCGGTAGAGG
[146]	TaNAC29	KT783450.1	1198	NAC Transcription factor	Transcriptional Regulation	F: CGAGCCCGGAAGAGTCAT R: CGCGCTTACACGACCGAT
[149]	TaNAC47	KT345698.1	1277	NAC Transcription factor	Transcriptional Regulation	F: CCAATGAAGATGAACCCC R: AATGCTACTGTGAGAGAG
[152]	TaNAC4	GQ985329.1	1076	NAC Transcription factor	Transcriptional Regulation	F: TACAACAAGAAGAACAACTGGGAG R: GCTGTCCTCCTTCACCGTCAC
[151]	TaNAC8	GU001723	1996	NAC Transcription factor	Transcriptional Regulation	F: CCGGAATTCATGGAAACTCTACGTGACATGGCT R: GCGTCGACCTACAAACTGATCCCGCCACG
[148]	TaNAC67	KF646593.1	1022	NAC Transcription factor	Transcriptional Regulation	F: CGGAGAAGCAGGAAGCGGCAAT R: ATAAATCCTGAACAAATGTGAACTATC
[150]	TaNAC69	AY625682.1	1423	NAC Transcription factor	Transcriptional Regulation	F: GCGAGGAGTCTGGTGGCAACT R: AAGCAGAGCACGGCCGGTAA
[163]	TaNIP	DQ530420.1	930	Aquaporin	Water channel & Membrane Protein	F: AAGCAACCCAACCGAAG R: GCCGATCAGATCAGACG
[164]	TaTIP2;2	AY525640.1	853	Aquaporin	delta tonoplast intrinsic protein	F: CTCTCATCCTCCCAGTTCTGTTC R: CACGTACCGGTAGACGACGC
[165]	TaAQP7	HQ650109.1	861	Aquaporin	Water channel & Membrane Protein	F: GGCCGGACTGAAGTGTAGAT R: ACAGGACAAAGGTGTGGGAT
[166]	TaAQP8	HQ650110.1	867	Aquaporin	Water channel & Membrane Protein	F: ACTGGATCTTCTGGGTCG R: GGTTGGCATCTTCTTTGT
[85]	P5CS	JQ063079.1	678	Pyrroline-5-carboxylate synthetase	Regulatory factor	F: TCGGTGCTGAGGTTGGCATAAG R: TTGTCACCATTCACCACTTGCCC
[85]	P5CR	AY880317.1	1025	Pyrroline-5-carboxylate reductase	Regulatory factor	F: CGGGTAAACATCCAGGGCAGC R: TCGGCATCTTGTTGTGGCAGC
[163]	PDH	AK332189.1	1814	Pyrroline-5-carboxylate dehydrogenase	Regulatory factor	F: CGGGATCCTCGACTACGGCATC R: TGATCTTGATACACACGCTCGCCG
[160]	TaDHN2.1	U73211.1	1242	Dehydrin, LEA2	Cold acclimation protein	F: GTGCAGACCCACCATGACAC R: CCTCCCACCTTGACACCAAC
[160]	TaDHN2.2	U73210.1	1181	Dehydrin, LEA2	Cold acclimation protein	F: GTGCAGACCCACCATGACAC R: CCTCCCACCTTGACACCAAC
[160]	TaDHN2.3	L29152.1	1136	Dehydrin, LEA2	Cold acclimation protein	F: GTGCAGACCCACCATGACAC R: CCTCCCACCTTGACACCAAC
[160]	TaDHN6.1	AM180930.1	401	Dehydrin, LEA2	Functional protein	F: GCCACAAGGACAACCAGCAG R: GTAACAGACACAACGCACGCTG
[160]	TaDHN6.3	AM180929.1	450	Dehydrin, LEA2	Functional protein	F: GCCACAAGGACAACCAGCAG R: GTAACAGACACAACGCACGCTG
[160]	TaDHN7	EU584500.1	987	Dehydrin, LEA2	Functional protein	F: GAGGAAGAAGAAGGGAATGAAG R: CTGACACGGATGCGATAAGA
[160]	TaDHN11.1	X78429.1	814	Dehydrin, LEA2	Functional protein	F: CCAGTTCGTCTGAGGATGATG R: CTGTCGGTGCCAGCCATT
[160]	TaDHN17.1	AK331525.1	1082	Dehydrin, LEA2	Functional protein	F: GCAGCACGGCACTGACAC R: CTTACCTGTACGCGAAGCATAC
[160]	TaDHN17.3	AY619566.2	1104	Dehydrin, LEA2	Functional protein	F: GCAGCACGGCACTGACAC R: CTTACCTGTACGCGAAGCATAC
[160]	TaDHN18	AM180932.1	389	Dehydrin, LEA2	Functional protein	F: GATTTCCCGAGTGACAGGTTGAG R: AGCAAAGATACATTCGCTCCTCC
[161]	DHN5	AY619566.2	1104	Dehydrin, LEA2	Functional protein	F: ATGGAGTTCCAAGGGC R: GCTGGCCTGGGAGCTTC
[153]	WZY3-1	KX090360.1	668	Late embryogenesis abundant protein (LEA3)	Late embryogenesis abundant protein (LEA3)	F: CACAAGTTGCAGCCAAGTGA R: ATGACCTTGCTGTCCGTAGG
[155]	TaLEA3	AY148492.1	776	Late embryogenesis abundant protein (LEA3)	Late embryogenesis abundant protein (LEA3)	F: GAACCCGGGATGGCCTCCAACCAGAAC R: GAAGGTACCTCAAGCGCGGAGCTCGCG
[159]	Wrab18	AB115914.1	852	LEA3 (cold-responsive LEA/RAB-related COR protein)	Cold-responsive LEA/RAB-related COR protein	F: TCTTAATTTCATCTTCAATGGCTTT R: CCTCGTTATCCATTTACACCAAA
[159]	Wrab19	AF255052.1	698	LEA3 (cold-responsive LEA/RAB-related COR protein)	Cold-responsive LEA/RAB-related COR protein	F: CAACCAGAACCAGGCGAGCTACG R: CGGCTGTCTCTACGGCCTTCTGCTT

## Sheet: Table S2
Table S2. Genes involved in Salt-Overly-Sensitive.
References	Gene	Accession Nr.	bp	Annotation	Function	Primers (5'-3')
[77]	TaCBL1	JX243002.1	648	Calcineurin B-like protein	siganaling	F: CCTCAAGGACATAACGACCACG R: CAACATTAGCCAGCATCAAGCA
[77]	TaCBL4	JX243005.1	657	Calcineurin B-like protein	siganaling	F: GAATGGCGACGACAGGATAGA R: GATTGGCTCCCTTGCGTTCTC
[77]	TaCBL9	JX243010.1	891	Calcineurin B-like protein 3	Signaling	F: CGTTCCCAAGTTTTGTTTTC R: GGGTTGATTATCTGATGTCCA
[77]	TaCIPK3	KJ561800.1	1677	CBL-interacting protein kinase	Signaling & kinase	F: CTGCACAGATAAAGGATGTTG R: ATGAACCAGCCTAAAGCTCT
[77]	TaCIPK5	KJ561802.1	1792	CBL-interacting protein kinase	Signaling & kinase	F: TTGGAGTACGAACGGTTCTGCAAA R: TCAGCTCTTTGAGGAGGGAAGAAAG
[77]	TaCIPK11	KJ561788.1	1926	CBL-interacting protein kinase	Signaling & kinase	F: CTCCGCAGCCTTAGATTATTG R: CGAACCCTACGAGCACCA
[77]	TaCIPK14	JX879754.1	1335	CBL-interacting protein kinase	Signaling & kinase	F: CTCCGCAGCCTTAGATTATTG R: CGAACCCTACGAGCACCA
[77]	TaCIPK15	KJ561789.1	1509	CBL-interacting protein kinase	Signaling & kinase	F: CGCCATTCAGACTCCGCTA R :ACCTTGCCAAATGCTCCT
[77]	TaCIPK23	JX243012.1	1386	CBL-interacting protein kinase	Signaling & kinase	F: GGACTCTTCTCCGCCGTTAT R: TCAGGCGACGAAGTCAACA
[77]	TaCIPK24	KJ561794.1	1553	CBL-interacting protein kinase	Signaling & kinase	F: GACAGACGGCGGAGGGGGGC R: CAGTCACCGCAGAAGCAACTGGGA
[77]	TaCIPK25	KJ561795.1	1629	CBL-interacting protein kinase	Signaling & kinase	F: GCCTTCCTCCGACGTTGAATG R: TGATCCACCGCCAACACTGT
[77]	TaCIPK26	KJ561796.1	1596	CBL-interacting protein kinase	Signaling & kinase	F: GCACCCGCTCCCTGAGAAAT R: CCGATTACTCCTGTGGCTGCT
[77]	TaCIPK31	KJ561799.1	1593	CBL-interacting protein kinase	Signaling & kinase	F: TGCTCTAGAATGTATCGGGCCAAGAGAGC R: CGGGGTACCTGCCACGGTGCTGTTATCTT
[82, 180]	TaPdxK/TaSOS4	AY337321.1	1477	Cytoplasmic pyridoxal (PL) kinase	Kinase	F: ATCCAGTCCCACACCGTCCA R: GCTGATTGCCATTGAGAACCTGTC
[82]	TaSOS1	AY326952	3728	Transmembrane Na(+)/H(+) antiporter	Ion Transporter	F: GTTGTCGGTGAGGTCGGAGGG R: TCATCTTCTCCTACCGCCCTGC
[81]	TNHX1	AY296910	1847	Vacuolar Na(+)/H(+) antiporter	Ion-transporter	F: AACGAGATTAATTTACAG R: CACAATCATTGTTCTGTTCT
[84]	TaNHX2	AY040246.2	2422	Na+/H+ antiporter	Ion-transporter	F: GCTGCTAGATTTGAGTGGTATCCTCACTGTA R: AATATCCAGTGCATCCATCCCAACAT
[173]	V-H+-ATPase A Subunit	DQ432014	2358	V-H+-ATPase A Subunit	Ion Transporter	F: ATGGCGCACGGCGAC R: TTACCTAGCCTCGTCTTC
[173]	V-H+-ATPase C Subunit	DQ631548	1332	V-H+-ATPase C Subunit	Ion Transporter	F: ATGGCGACGCGGTAC R: TCAGACAAAGTTTATGC
[173]	V-H+-ATPase D Subunit	DQ631549	1196	V-H+-ATPase D Subunit	Ion Transporter	F: ATGTCGGGGCACAGC R: TCAGAAGATGATGTCTTC
[173]	V-H+-ATPase F Subunit	DQ486058.1	500	V-H+-ATPase F Subunit	Ion Transporter	F: GACATAAGGAGGAAGACAAATTACCT R: GTTGTAGCTATCCACCAGGAACCG
[173]	V-H+-ATPase G Subunit	DQ491026.1	428	V-H+-ATPase G Subunit	Ion Transporter	F: GCAAGCTAAGGAAGAGGCAGAG R: TCTTCACATTCGCACCAGAGTC
[173]	V-H+-ATPase H Subunit	DQ681104.1	1625	V-H+-ATPase H Subunit	Ion Transporter	F: GGGTCCTCCTCACAATCCTGG R: GCTTCATCACTCGCTCTTTTGC
[81]	TVP1	AY296911	2671	Vacuolar H+-pyrophosphatase	Ion-transporter	F: AAGAGTTGGTAGAACTCTCG R: GTTCTTTACATCACCATC
[179]	TaHKT2;1	U16709.1	1989	high-affinity potassium uptake transporter	Ion transporter	F: TATGTGATGAGTCGCAGCTTGAA R: GCAACAAGAGGCCTGAATTCTTT

## Sheet: Table S3
Table S3. Genes associated with reduce reactive oxygen species.
References	Gene	Accession Nr.	bp	Annotation	Function	Primers (5'-3')
[189]	TaPRX-2A	AJ878510.1	1226	Peroxidase precursor	Regulatory protein	F: CGTGTGTGTGATCATCAGTAAC R: AGGCGGAGTGTAAATTACAAGA
[187]	W106	KF031946	866	Glutathione peroxidase	Antioxidants	F: ACAAGGGGAAAGTCCTGCTT R: CTGGTTCCTGTCCAGCAAAT
[187]	W69	KF031945	889	Glutathione peroxidase	Antioxidants	F: ACAGAGGATTCGGGAGGACT R: GGAGGACCTTCCCCTTGTA
[192]	F3H1	EF463100	1852	Flavanone 3-hydroxylase	Flavonoid synthesis	F: ATGGCGCCGGTGAGCAAC R: TTTACGTGGCATGGCATGCAT
[188]	Ta-sro1	JN202574	1737	Poly (ADP ribose) polymerase (PARP) domain protein	Regulatory protein	F: ATGACCACAAACAAGCCAATAG R: AAAATCAAAGTCCCAGCACACT
[183]	TaMn-SOD	JQ230558.1	472	mitochondrial manganese superoxide dismutase	Antioxidants	F: CTAATCAGGACCCTCTTGTGAC F: CGGATGTTGGTCAGGTAGTC
[184]	TaCu/Zn-SOD	JQ269674.1	746	Cytosolic Cu/Zn-superoxide dismutase	Antioxidants	F: GCTGGTGATCTTGGAAATGTG R: CTAAGCTCATGTCCACCCTTG
[185]	TaAPX	JQ230566.1	652	Ascorbate peroxidase (plastid thylakoid-bound ascorbate peroxidase)	Antioxidants	F: AGGGAGGTATTCTATAGGATGGG R: CAAACTTCAACCATTCAGCCG
[190]	TaCAT	JQ230562.1	725	Catalase	Antioxidants	F: CACTACGTCAAGTTCCACTGG R: GTCGATGGTCTGGATGTAGAAG
[193,194]	TaOPR1	JQ409278.1	1110	12-oxo-phytodienoic acid reductase	Antioxidants	F: ACTGCCACGACTCCGACCC R: CCGATGCGACCGCCTTG
